# Supplementary material for: Lipidomic profiles, lipid trajectories and clinical biomarkers in female elite endurance athletes
Source: Sci Rep. 2020 Feb 11;10:2349. doi: 10.1038/s41598-020-59127-8 (PMC7012926; doi:10.1038/s41598-020-59127-8)
Supplement: Supplementary file 3 — Supplementary information 3. [file 41598_2020_59127_MOESM3_ESM.xlsx]

## Sheet: S Table 1
Supplementary Table 1. Associations between lipidomic features with LIPID MAPS annotations and clinical biomarkers at fasting state (N=38)
Outcome	Lipidomic feature	β	SE	P	PFDR	Annotation type	m/z value	Retention time
Cortisol (mmol/l)	PC(17:1(10Z)/0:0)	85.3551	17.3423	1.90758e-05	0.032	LIPID MAPS	508.34	3.94
Cortisol (mmol/l)	1-(8-[5]-ladderane-octanoyl)-2-(8-[3]-ladderane-octanyl)-sn-glycerophosphoethanolamine	84.7688	17.422	2.26377e-05	0.032	LIPID MAPS	772.53	7.22
Cortisol (mmol/l)	PC(13:0/20:5(5Z,8Z,11Z,14Z,17Z))	80.9206	17.9231	6.5463e-05	0.037	LIPID MAPS	738.51	6.69
Cortisol (mmol/l)	PC(O-18:0/22:6(4Z,7Z,10Z,13Z,16Z,19Z))	77.1984	18.3735	0.0001667	0.048	LIPID MAPS	820.61	6.96
Fat mass (%)	PI(16:1(9Z)/22:4(7Z,10Z,13Z,16Z))	-1.97241	0.462648	0.000138842	0.048	LIPID MAPS	885.55	7.12
Free testosterone (nmol/l)	Pubescenol	0.00877836	0.00162922	4.56987e-06	0.013	LIPID MAPS	585.27	4.36
HDL-C (mmol/l)	PC(16:0/20:3(5Z,8Z,11Z))	0.207166	0.0444466	4.21284e-05	0.035	LIPID MAPS	784.58	6.62
HDL-C (mmol/l)	PC(16:0/26:2(5Z,9Z))	0.206942	0.0444756	4.31715e-05	0.035	LIPID MAPS	870.69	8.55
HDL-C (mmol/l)	Tylosin	0.206186	0.044573	4.68571e-05	0.035	LIPID MAPS	916.53	7.00
TC (mmol/l)	Macamide	0.50021	0.10952	5.59094e-05	0.035	LIPID MAPS	372.32	3.57
TC (mmol/l)	stemod-13(17)-ene	0.474113	0.112699	0.000164109	0.048142	LIPID MAPS	273.26	9.97
Abbreviations: β - effect sizes from linear regression models; CE - cholesteryl ester; HDL-C - high-density lipoprotein cholesterol; LPC - lysophosphatidylcholine; m/z - mass-to-charge ratio; PC - phosphatidylcholine; PI - phosphatidylinositol; SE - standard error; SM - sphingomyelin; TC - total cholesterol. P values were calculated using linear regression models. PFDR values were adjusted using …
